# Supplementary material for: A multifactor coupling prediction model for the failure depth of floor rocks in fully mechanized caving mining: a numerical and in situ study
Source: R Soc Open Sci. 2019 Aug 28;6(8):190528. doi: 10.1098/rsos.190528 (PMC6731718; doi:10.1098/rsos.190528)
Supplement: Tables S1 - S8 [file rsos190528supp2.zip]

Archive with 8 entries (8 files):
- Yulong Jiang_tables_ESM/Yulong Jiang_table 1_ESM.docx
- Yulong Jiang_tables_ESM/Yulong Jiang_table 2_ESM.docx
- Yulong Jiang_tables_ESM/Yulong Jiang_table 3_ESM.docx
- Yulong Jiang_tables_ESM/Yulong Jiang_table 4_ESM.docx
- Yulong Jiang_tables_ESM/Yulong Jiang_table 5_ESM.docx
- Yulong Jiang_tables_ESM/Yulong Jiang_table 6_ESM.docx
- Yulong Jiang_tables_ESM/Yulong Jiang_table 7_ESM.docx
- Yulong Jiang_tables_ESM/Yulong Jiang_table 8_ESM.docx
